# Supplementary material for: Transcriptional Basis of Ca2+ Remodeling Reversal Induced by Polyamine Synthesis Inhibition in Colorectal Cancer Cells
Source: Cancers (Basel). 2023 Mar 4;15(5):1600. doi: 10.3390/cancers15051600 (PMC10000432; doi:10.3390/cancers15051600)
Supplement: Supplementary file 1 [file cancers-15-01600-s001.zip]

Archive with 1 entries (1 files):
- cancers-2231288-supplementary.pdf
